# Supplementary material for: Occurrence and Risk Assessment of Personal PM2.5-Bound Phthalates Exposure for Adults in Hong Kong
Source: Int J Environ Res Public Health. 2022 Oct 18;19(20):13425. doi: 10.3390/ijerph192013425 (PMC9602720; doi:10.3390/ijerph192013425)
Supplement: Supplementary file 1 [file ijerph-19-13425-s001.zip]

Archive with 1 entries (1 files):
- ijerph-1930070-supplementary.pdf
